# Supplementary material for: Characterization of a Mesoporous Silica Nanoparticle Formulation Loaded with Mitomycin C Lipidic Prodrug (MLP) and In Vitro Comparison with a Clinical-Stage Liposomal Formulation of MLP
Source: Pharmaceutics. 2022 Jul 17;14(7):1483. doi: 10.3390/pharmaceutics14071483 (PMC9323893; doi:10.3390/pharmaceutics14071483)
Supplement: Supplementary file 1 [file pharmaceutics-14-01483-s001.zip]

Archive with 1 entries (1 files):
- pharmaceutics-1815207-supplementary.pdf
